# Supplementary material for: Investigating the effects of the main agronomic interventions on carabids and spiders in European arable fields: A systematic review protocol
Source: Environ Evid. 2025 Apr 19;14:6. doi: 10.1186/s13750-025-00359-4 (PMC12008925; doi:10.1186/s13750-025-00359-4)
Supplement: Supplementary file 2 — Supplementary Material 2: Search strings [file 13750_2025_359_MOESM2_ESM.xlsx]

## Sheet: Eligibility criteria
		Included	Excluded
	Eligible populations	carabids : Carabidae	Spider mites Other arthropods
		spiders : Araneae
	Eligible interventions	fertilization
		tillage (and practices related to tillage such as mechanical weeding, conservation agriculture, undersowing)
		pesticide application (including herbicides, insecticides, molluscicides, fungicides, all together or individually)	rodenticide, growth regulators
		mowing
		grazing
	Eligible comparators	Control-Impact (CI)	Before-After-Impact (BAI)
		Before-After Control-Impact (BACI)
	Eligible outcomes	abundance, density, or activity-density
		species richness
		measure of alpha diversity
		evenness
		measure of functional diversity or evenness
	Eligible types of study design	field studies, with a factorial experiment design or on-farm design	monitoring without control, experiments conducted in controlled conditions (i.e., laboratory, pot and mesocosm experiments).
	Eligible crop type	arable crops, fodder crops and rotational grasslands :	permanent grasslands, perennnial crops, vegetables
		cereals : wheat, barley, rye, oat, spelt, and triticale	quinoa, millet, rice
		maize/corn
		row crops : potato and beet	sweet potato
		Oleaginous : rapeseed, camelina, sunflower, and soybean	pumpkin oil
		Cover crops, legumes, alfalfa, grass and grass-clover	hemp, tabacco
	Eligible location	european countries :
		Albania	Iceland
		Andorra	Turkey
		Austria
		Belarus
		Belgium
		Bosnia
		Herzegovina
		Bulgaria
		Croatia
		Cyprus
		Czechia
		Denmark
		Estonia
		Finland
		France
		Germany
		Greece
		Hungary
		Ireland
		Italy
		Kosovo
		Latvia
		Liechtenstein
		Lithuania
		Luxembourg
		Moldova
		Monaco
		Montenegro
		Netherlands
		Macedonia
		Norway
		Poland
		Portugal
		Romania
		San Marino
		Serbia
		Slovakia
		Slovenia
		Spain
		Sweden
		Switzerland
		Ukraine
		United Kingdom (UK)
		England
		Britain
		Scotland
		Wales
	Eligible language	English	only abstracts in another language accepted, as long as the article content is written in english
