# Supplementary material for: Investigating the effects of the main agronomic interventions on carabids and spiders in European arable fields: A systematic review protocol
Source: Environ Evid. 2025 Apr 19;14:6. doi: 10.1186/s13750-025-00359-4 (PMC12008925; doi:10.1186/s13750-025-00359-4)
Supplement: Supplementary file 3 — Supplementary Material 3: Eligibility criteria [file 13750_2025_359_MOESM3_ESM.xlsx]

## Sheet: Codes and conditions
	FIELD	CODES	CONDITIONS	COMMENTS
	1_metadata - ref_info
	Reference_ID	unique article ID
	Reference_type		Type of document
	Journal_Name		Name of the journal
	ISSN		ISSN of the journal
	Publisher		Name of the publisher
	Publication_Year	num	Year of publication
	Title		Title of the document
	Abstract		Abstract of the document
	Keywords		Keywords of the document
	Authors		Authors of the document
	Language		Language of the document
	DOI		DOI of the document
	WOS_ID		Identification number in WOS
	CABI_ID		Identification number in CABI
	GOSC_ID		Identification number in GOSC
	Selection_FullText_level_reason		Reason for exclusion at the full text screening level	in the excluded articles database only
	2_ metadata - design
	Reference_ID	unique article ID
	Country		Only europeans ountries in the inclusion list
	Geographical_range	Region	the sampling sites are all in the same region
		Country	the sampling sites are all in the same country, in different parts of the territory
		Europe	the sampling sites are all in Europe, in different countries
		World	the study comprise results from different countries, including some outside Europe
	StartYear	num	First year of sampling
	EndYear	num	Last year of sampling
	SamplingYears	num	number of years with at least one sampling date
	SamplingFrequency	num	number of samplings per year
	NbSamplingSites	num	number of accountable sites
	NbReplicatesPerTreatment	num	number of replicates (repetitions) for each treatment and control
	NbSamplesPerReplicate	num	number of samples per replicate
	StudyDesign	Factorial experiment	the replication units are plots within a field, usually in a randomized design (split-plot, latin square…)	The study design reflects the spatial distribution of the replication units (= spatial design).
		On farm	the replication units are different fields
	StudyScaleTime	Immediate effect	study of the immediate effect of the intervention	We take into account the scale of the effect studied. - Does the study investigate the effect of an AMP immediatly after the intervention or during a longer time (from a few years of practice to a long term legagy effect) ? - does the ISG is impacted by local effects or by landscape level effect ? Or is the whole farm taken into account ?
		Growing season / 1 year	study of the effect of the intervention during 1 year or a growing season
		2 - 5 years	study of the effect of the intervention during/after 2 to 5 years
		Rotation	study of the effect of a rotation or of the intervention during a full rotation
		Long term	Long term studies (generally clearly mentionned) or effect of the intervention during/after 6 years and more
	StudyScaleSpace	Field	Study of the effect at the field/group of fields scale
		Farm	Study of the effect at the farm/group of farms scale
		Landscape	Study of the effect at the landscape scale (territory or area defnied by a perimeter, not delimitated by plots or farms)
	Comparator	CI	Control-intervention	C from PICO framework (see protocol)
		BACI	Before-after control-intervention
	Statistics	Descriptive	describe/resume a dataset, e.g. number of species, average body mass, etc. ... basically all analyses that describe a single variable (distribution, variability, average, ...).
		Inferential	stats that test a hypothesis. Basically, it's when there's a model, either simple (i.e., correlation) or complex (i.e., mixed model), that tests the effect of one variable on another (so here an MPA on an ISG).
	StatisticsDetails		Comment on statistics, e.g. analyses list etc.	if given
	EcosystemServices		list of ecosystem services measured (any beneficial or detrimental effect of ISG/AMP on crop reported)	if given
	Production_method		method of production used on the experimental field(s) : organic, conventionnal, biodynamy...
	Arable_Crop	Yes/No
	Temporary_Grassland	Yes/No
	Cereals		list of one or several crop(s). If not specied : "Not specified"
	Maize		list of one or several crop(s). If not specied : "Not specified"
	RowCrops		list of one or several crop(s). If not specied : "Not specified"
	Oleaginous		list of one or several crop(s). If not specied : "Not specified"
	CoverCrops		list of one or several crop(s). If not specied : "Not specified"
	Forage		list of one or several crop(s). If not specied : "Not specified"
	Crop_Rotation	Yes/No	YES if the crops are associated within a rotation for experiments of > 1y
	Distance-to-field-edge	Yes/No	YES if distance from the field edge is a covariable OR if they compare the results in the field edge VS field interior
	Whole_Cropping_System	Yes/No	YES if the intervention is actually a group of practices combined and studied under a unique system/method (mainly conservation agriculture)
	Conservation_Agriculture	Yes/No	YES if the intervention is conservation agriculture, which actually encompasses several practices like the use of cover crops, direct seeding, and minimal or no-tillage), often compared to conventional tillage strategy
	Agronomic_Intervention	Yes/No	YES if comparison of an agronomic intervention with a control where this intervention is absent
	Agronomic_Intervention_Management	Yes/No	YES if comparison of different variant/mangement option of an agronomic intervention
	Tillage		The different agronomic interventions studied. For each field, we must fill what parameters are studied : - intervention (for yes-no or before-after comparison) - list of variants for management options
	Fertilization
	Weeding
	Pesticides_combined
	Herbicide
	Insecticide
	Fungicide
	Mowing
	Grazing
	Spiders	Yes/No
	Spiders_sub-group		name of the subgroup when lower taxonomic level is analyzed	e.g., lycosid spiders…
	Spiders_monitoring		List of one or several monitoring method(s) used to monitor spiders
	Spiders_diversity_measure		List of the outcomes measured : abundance, species richness, diversity, evenness (taxonomic and functionnal)
	Identification_level_spiders		level of identification, can be several (species, genera…)
	NbIndividuals_spiders	num	total number of individuals collected during the experiment
	Carabids	Yes/No
	Carabids_sub-group		name of the subgroup when lower taxonomic level is analyzed	e.g., predatory carabids, Pterostichus melanarius...
	Carabids_monitoring		List of one or several monitoring method(s) used to monitor carabids
	Carabids_diversity_measure		List of the outcomes measured : abundance, species richness, diversity, evenness (taxonomic and functionnal)
	Identification_Level_carabids		level of identification, can be several (species, genera…)
	NbIndividuals_carabids	num	total number of individuals collected during the experiment
	Global_abundance_ISG	Yes/No	YES if global abundance of the ISG is analysed.	Sometimes only abundance is analysed for individual species or functionnal groups in the community: in this case, select NO (the effect of the AMP on the abundance cannot be recorded then).
	Comments		general comments about the documents (detail on design, main results, singularities...)
	3__validity_assessment_result
	Reference_ID	unique article ID
	1.1	low, medium or high risk	Risk of bias for each question. For rules and cut-off values, see study validity assement grid, in Additional File 4
	1.2
	1.3
	2.1
	2.2
	3.1
	4.1
	5.1
	5.2
	5.3
	5.4
	5.5
	5.5_specify		reason for high risk for question 5.5
	GENERAL	low, medium or high risk	General risk of bias assigned to the study
	Quantitative_data	text	describe the availability of data for quantitative analyses : - yes/no - in figure, table, text, additionnal file or published data set

## Sheet: 1_metadata___ref_info
Reference_ID	Reference_type	Journal_Name	ISSN	Publisher	Publication_Year	Title	Abstract	Keywords	Authors	Language	DOI	WOS_ID	CABI_ID	GOSC_ID

## Sheet: 2_metadata - design
Reference_ID	Country	Geographical_range	StartYear	EndYear	SamplingYears	SamplingFrequency	NbSamplingSites	NbReplicatesPerTreatment	NbSamplesPerReplicate	StudyDesign	StudyScaleTime	StudyScaleSpace	Comparator	Comparator_Other	Statistics	StatisticsDetails	EcosystemServices	Production_method	Arable_Crop	Temporary_Grassland	Cereals	Maize	RowCrops	Oleaginous	CoverCrops	Forage	Crop_Rotation	Distance-to-field-edge	Whole_Cropping_System	Conservation_Agriculture	Agronomic_Intervention	Agronomic_Intervention_Management	Tillage	Fertilization	Weeding	Herbicide	Insecticide	Fungicide	Mowing	Grazing	Spiders	Spiders_sub-group	Spiders_monitoring	Spiders_diversity_measure	Identification_level_spiders	NbIndividuals_spiders	Carabids	Carabids_monitoring	Carabids_diversity_measure
[truncated: 8 more columns]

## Sheet: 3_validity_assessment_result
Reference_ID	1.1	1.2	1.3	2.1	2.2	3.1	4.1	5.1	5.2	5.3	5.4	5.5	5.5_specify	GENERAL	Quantitative_data

## Sheet: 4a_data_Fertilization
Reference_ID	experiment	t fertiliser type	t fertiliser dose	t fertiliser dose unit	taxa	measure	unit	mean t	mean c	variance t	variance c	sample size t	sample size c	standard error t	standard error c	difference D	standard deviation sigmaD	INF CI95% D	SUP CI95% D	ratio	log ratio L	santard deviation sigmaL	INF CI95% L	SUP CI95% L	INF CI95% ratio	SUP CI95% ratio

## Sheet: 4b_data_Tillage
Reference_ID	experiment	c denomination	t tillage intensity	t depth	t frequency	taxa	measure	unit	mean t	mean c	variance t	variance c	sample size t	sample size c	standard error t	standard error c	difference D	standard deviation sigmaD	INF CI95% D	SUP CI95% D	ratio	log ratio L	santard deviation sigmaL	INF CI95% L	SUP CI95% L	INF CI95% ratio	SUP CI95% ratio

## Sheet: 4c_data_Pesticides
Reference_ID	experiment	t pesticide type	t pesticide dose	t pesticide unit	t IFT	taxa	measure	unit	mean t	mean c	variance t	variance c	sample size t	sample size c	standard error t	standard error c	difference D	standard deviation sigmaD	INF CI95% D	SUP CI95% D	ratio	log ratio L	santard deviation sigmaL	INF CI95% L	SUP CI95% L	INF CI95% ratio	SUP CI95% ratio

## Sheet: 4d_data_Mowing-Grazing
Reference_ID	experiment	t mowing or grazing	t frequency	t mowing method	t mowing height	t grazing intensity	taxa	measure	unit	mean t	mean c	variance t	variance c	sample size t	sample size c	standard error t	standard error c	difference D	standard deviation sigmaD	INF CI95% D	SUP CI95% D	ratio	log ratio L	santard deviation sigmaL	INF CI95% L	SUP CI95% L	INF CI95% ratio	SUP CI95% ratio
