# Supplementary material for: Investigating the effects of the main agronomic interventions on carabids and spiders in European arable fields: A systematic review protocol
Source: Environ Evid. 2025 Apr 19;14:6. doi: 10.1186/s13750-025-00359-4 (PMC12008925; doi:10.1186/s13750-025-00359-4)
Supplement: Supplementary file 4 — Supplementary Material 4: Study validity assessment [file 13750_2025_359_MOESM4_ESM.xlsx]

## Sheet: search strings
	WOS	CABI
Carabids	TI/AB/AK=(carabid* OR "ground beetle" OR "ground beetles") AND TI/AB/AK=(((carabid* OR "ground beetle" Or "ground beetles") NEAR/3 (richness OR composition$ OR abundan* OR diversity OR evenness OR number$ OR assemblage$ OR communit* OR population$)) OR (species NEAR/3 (richness OR composition$ OR abundan* OR diversity OR evenness OR number$ OR assemblage$ OR communit* OR population$)) OR shannon …	et/ab/de:(carabid* OR "ground beetle" OR "ground beetles") AND et:(richness OR composition* OR abundan* OR diversity OR evenness OR number* OR assemblage* OR communit* OR population* OR shannon OR simpson) AND et/ab/de:("soil preparation" OR till* OR plough* OR fertili* OR amendment* OR compost* OR biochar* OR manur* OR sow* OR planting OR irrigat* OR watering OR "crop protection" OR "pest contro…
Spiders	TI/AB/AK=(arane* OR arachnid* OR spider$) AND TI/AB/AK=(((arane* OR arachnid* OR spider$) NEAR/3 (richness OR composition$ OR abundan* OR diversity OR evenness OR number$ OR assemblage$ OR communit* OR population$)) OR (species NEAR/3 (richness OR composition$ OR abundan* OR diversity OR evenness OR number$ OR assemblage$ OR communit* OR population$)) OR shannon OR simpson) AND TI/AB/AK=("soil pr…	et/ab/de:(arane* OR arachnid* OR spider$) AND et:(richness OR composition* OR abundan* OR diversity OR evenness OR number* OR assemblage* OR communit* OR population* OR shannon OR simpson) AND et/ab/de:("soil preparation" OR till* OR plough* OR fertili* OR amendment* OR compost* OR biochar* OR manur* OR sow* OR planting OR irrigat* OR watering OR "crop protection" OR "pest control" OR "pest manag…
