# Supplementary material for: Investigating the effects of the main agronomic interventions on carabids and spiders in European arable fields: A systematic review protocol
Source: Environ Evid. 2025 Apr 19;14:6. doi: 10.1186/s13750-025-00359-4 (PMC12008925; doi:10.1186/s13750-025-00359-4)
Supplement: Supplementary file 5 — Supplementary Material 5: Data coding strategy [file 13750_2025_359_MOESM5_ESM.xlsx]

## Sheet: READ ME
	List of questions :
INTERNAL VALIDITY
Selection bias
1.1.	Is the spatial dispersion of replicates (fields or plots) homogeneous between treatment and control ?
1.2.	Is the number of replicates sufficient ? (replicates per treatment N)
1.3.	Is the history of field management (before the start of the experiment) similar between treatment and control ?
Performance bias
2.1.	Is the field management (besides the tested agronomic interventions) similar between treatment and control ? (= are there confounding effects ?)
2.2.	Is the crop the same for treatment and control ?
Detection bias
3.1.	Is the monitoring method (for carabids and spiders) similar between treatment and control ?
Attribution bias
4.1.	Is the sampling size (and amount of missing data) equal for treatment and control ?
EXTERNAL VALIDITY
5.1.	Were insecticides used during the experiment (besides for articles testing the effect of insecticides) ?
5.2.	Is the monitoring method used adequate and commonly used for the studied taxon and life stage?
5.3.	Is the sampling repeated over time ? (Number of samplings per growing season)
5.4.	Is the taxon collected in sufficient number ? (Number of individuals, all samples combined by treatment)
5.6.	Is there other indication of major risk of bias (to specify) ? (or, does the data seem reliable ?)
	For each question, possible responses are adapted regarding the two types of designs (based on unit of replication) :
	A = factorial experiment design (units are plots within a field), generally a randomized complete block or split-plot design
	B = on-farm design (units are individual fields, paired or not in the landscape)

## Sheet: general study assessment grid
		low risk	medium risk	high risk	Unreported	Comment
		INTERNAL VALIDITY
	1	Selection bias
	1.1.	Is the spatial dispersion of replicates (fields or plots) homogeneous between treatment and control ?
	A	plots are randomized and homogeneously placed in the field	plots are not randomized but homogeneously placed in the field	plots are clustered OR Unreported	high risk	clustered = all replicates of the same treatment are located close together IF UNREPORTED : randomization or even distribution of replicates cannot be assumed.
	B	fields are randomized and evenly dispersed in a homogeneous landscape OR paired design	fields are not randomized and/or not evenly dispersed in a homogeneous landscape OR treatment and control are in different landscapes but that are similar	fields are clustered OR treatment and control are in different landscapes that have different characteristics OR unreported	high risk
	1.2.	Is the number of replicates sufficient ? (replicates per treatment N)
	A	N ≥ 5	3 ≤ N < 5	N ≤ 2	excluded	Unreported (mandatory) = exclusion from the analysis Single comparisons : comparison of two fields with a different management, or trial with 1 replicate per treatment on 1 field = Excluded
	B	N ≥ 10	5 ≤ N < 10	N ≤ 4	excluded		A Primer of Ecological Statistics - Nicholas J. Gotelli
	1.3.	Is the history of field management (before the start of the experiment) similar between treatment and control ?
	A	same management	minor differences, that shouldn't influence the outcome	major differences, e.g. different tillage / fertilisation / pest control stratery, organic versus conventional	low risk	IF UNREPORTED : We assume that there were no differences among the treatment and control plots
	B	similar OR different history, but fields are randomly assigned and N ≥ 10	different history, but fields are randomly assigned and N < 10	major differences, e.g. different tillage / fertilisation / pest control stratery, organic versus conventional	medium risk	IF UNREPORTED : When the number of replicates was low to moderate (N ≤ 10), we assume that there were no major differences between treatment and control fields, but we cannot exclude minor differences.
	2	Performance bias
	2.1.	Is the field management (besides the tested agronomic interventions) similar between treatment and control ? (= are there confounding effects ?)
	A	similar	minor differences, that shouldn't influence the outcome	major differences, e.g. different tillage / fertilisation / pest control stratery, organic versus conventional	low risk	IF UNREPORTED : There is no reason to believe that there are differences in the field management of crops between plots in a factorial experiment field
	B	similar OR minor differences in field management, but N ≥ 10	minor differences in field management, but N < 10	major differences, e.g. different tillage / fertilisation / pest control stratery, organic versus conventional	medium risk	IF UNREPORTED : There are usually some differences in the field management of different fields (even conducted by the same farmer)
	2.2.	Is the crop the same for treatment and control ?
	A	same crop, same growing season	same crop but different variety that have different sowing conditions (e.g., time, density), but same sowing season	Different crops OR same crop but sown at a different season (e.g., winter wheat and spring wheat)	excluded	crop groups = winter cereals, spring cereals, brassicaceae (oilseed rape, camelina, mustard), ley (grass, clover) IF UNREPORTED : we cannot assume that the crop was an eligible crop (arable crop) and that it was the same between treatment and control. High risk to this question or unreported (mandatory) = exclusion from the analysis
	B	same crop, same growing season, variety can differ	crops in the same group, but same sowing season	Different crops OR same crop (or crop group) but sown at a different season (e.g., winter wheat and spring wheat)	excluded
	3	Detection bias
	3.1.	Is the monitoring method (for carabids and spiders) similar between treatment and control ?
	A&B	same	same but not adequate for one of the treatment or control (i.e., not adapted to the context created by the treatment)	different	low risk	IF UNREPORTED : there is no reason to doubt that the same methods were applied in treatment and control
	4	Attribution bias							·
	4.1.	Is the sampling size (and amount of missing data) equal for treatment and control ?
	A&B	similar (< 20 % difference)	difference ≥ 20 %	unkown	high risk	When the sampling effort (nb of replicates and samples) is equal between treatment and control, but authors don't say if there are missing data, we assume there is no missing data or a similar amount (under 20%)
	5	EXTERNAL VALIDITY
	5.1.	Were insecticides used during the experiment (besides for articles testing the effect of insecticides) ?
	A&B	authors state that no insecticides were used during the experiment	in the recent history (sprayed just before the start of the experiment) OR coated seeds used	yes	medium risk	IF UNREPORTED : if pesticide applications during the study are not mentioned by the authors, potential risk cannot be excluded but there were most likely no pulverisation. For articles about insecticides effects : low risk.
	5.2.	Is the monitoring method adequate and commonly used for the studied taxon and life stage?
	A&B	Yes, common and adequate	not common but seems adequate (i.e., efficient to monitor spiders and carabids, targeted for spiders and carabids) OR vague/incomplete description of methods	not adequate OR no description of methods	high risk	IF UNREPORTED : we cannot assume that the monitoring method is adequate if it is not stated.
	5.3.	Is the sampling repeated over time ? (Number of samplings per growing season)
	A&B	≥ 4	≤ 3	-	medium risk	The aim of the database is to provide information on seasonal means of populations. Datasets consisting of only one or few sampling occasions cannot properly represent the population dynamics over the whole season and are thus of moderate validity.
	5.4.	Is the taxon collected in sufficient number ? (Mean number of individuals per replicate)
	A&B	≥ 5	-	< 5	low risk	IF UNREPORTED : If the total number of collected individuals cannot be estimated from the provided data, but sampling of this taxon was one of the main aims of the experiment and the presented means do not indicate low numbers, we assumed that at least 5 individuals per treatment were recorded.
	5.6.	Is there other indication of major risk of bias (to specify) ? (or, does the data seem reliable ?)
	A&B	No indication of problems. Data seems reliable	-	There is another major drawback, specify. Data does not seem reliable.		This criterion was introduced to address any other issue not covered in the previous critical appraisal questions. This includes, for example, unrealistically high or low values for means or SDs or known or assumed errors in data calculations.

## Sheet: for factorial designs A (plots)
		low risk	medium risk	high risk	Unreported
		INTERNAL VALIDITY
	1	Selection bias
	1.1.	Is the spatial dispersion of replicates (fields or plots) homogeneous between treatment and control ?
		plots are randomized and homogeneously placed in the field	plots are not randomized but homogeneously placed in the field	plots are clustered OR Unreported	high risk
	1.2.	Is the number of replicates sufficient ? (replicates per treatment N)
		N ≥ 5	3 ≤ N < 5	N ≤ 2	excluded
	1.3.	Is the history of field management (before the start of the experiment) similar between treatment and control ?
		same management	minor differences, that shouldn't influence the outcome	major differences, e.g. different tillage / fertilisation / pest control stratery, organic versus conventional	low risk
	2	Performance bias
	2.1.	Is the field management (besides the tested agronomic interventions) similar between treatment and control ? (= are there confounding effects ?)
		similar	minor differences, that shouldn't influence the outcome	major differences, e.g. different tillage / fertilisation / pest control stratery, organic versus conventional	low risk
	2.2.	Is the crop the same for treatment and control ?
		same crop	same crop but different variety that have different sowing conditions (e.g., time, density), but same sowing season	Different crops OR same crop but sown at a different season (e.g., winter wheat and spring wheat)	excluded
	3	Detection bias
	3.1.	Is the monitoring method (for carabids and spiders) similar between treatment and control ?
		same	same but not adequate for one of the treatment or control (i.e., not adapted to the context created by the treatment)	different	low risk
	4	Attribution bias
	4.1.	Is the sampling size (and amount of missing data) equal for treatment and control ?
		similar (< 20 % difference)	difference ≥ 20 %	unkown	high risk
	5	EXTERNAL VALIDITY
	5.1.	Were insecticides used during the experiment (besides for articles testing the effect of insecticides) ?
		authors state that no insecticides were used during the experiment	in the recent history (sprayed just before the start of the experiment) OR coated seeds used	yes	medium risk
	5.2.	Is the monitoring method used adequate and commonly used for the studied taxon and life stage?
		Yes, common and adequate	not common but seems adequate (i.e., efficient to monitor spiders and carabids, targeted for spiders and carabids) OR vague/incomplete description of methods	not adequate OR no description of methods	high risk
	5.3.	Is the sampling repeated over time ? (Number of samplings per growing season)
		≥ 4	≤ 3	-	medium risk
	5.4.	Is the taxon collected in sufficient number ? (Mean number of individuals per replicate)
		≥ 5	-	< 5	low risk
	5.6.	Is there other indication of major risk of bias (to specify) ? (or, does the data seem reliable ?)
		No indication of problems. Data seems reliable	-	There is another major drawback, specify. Data does not seem reliable.

## Sheet: for on-farm designs B (fields)
		low risk	medium risk	high risk	Unreported
		INTERNAL VALIDITY
	1	Selection bias
	1.1.	Is the spatial dispersion of replicates (fields or plots) homogeneous between treatment and control ?
		fields are randomized and evenly dispersed in a homogeneous landscape OR paired design	fields are not randomized and/or not evenly dispersed in a homogeneous landscape OR treatment and control are in different landscapes but that are similar	fields are clustered OR treatment and control are in different landscapes that have different characteristics OR unreported	high risk
	1.2.	Is the number of replicates sufficient ? (replicates per treatment N)
		N ≥ 10	5 ≤ N < 10	N ≤ 4	excluded
	1.3.	Is the history of field management (before the start of the experiment) similar between treatment and control ?
		similar OR different history, but fields are randomly assigned and N > 5	different history, but fields are randomly assigned and N ≤ 5	major differences, e.g. different tillage / fertilisation / pest control stratery, organic versus conventional	medium risk
	2	Performance bias
	2.1.	Is the field management (besides the tested agronomic interventions) similar between treatment and control ? (= are there confounding effects ?)
		similar OR minor differences in field management, but N ≥ 10	minor differences in field management, but N < 10	major differences, e.g. different tillage / fertilisation / pest control stratery, organic versus conventional	medium risk
	2.2.	Is the crop the same for treatment and control ?
		same crop, variety can differ	crops in the same group, but same sowing season	Different crops OR same crop (or crop group) but sown at a different season (e.g., winter wheat and spring wheat)	excluded
	3	Detection bias
	3.1.	Is the monitoring method (for carabids and spiders) similar between treatment and control ?
		same	same but not adequate for one of the treatment or control (i.e., not adapted to the context created by the treatment)	different	low risk
	4	Attribution bias
	4.1.	Is the sampling size (and amount of missing data) equal for treatment and control ?
		similar (< 20 % difference)	difference ≥ 20 %	unkown	high risk
	5	EXTERNAL VALIDITY
	5.1.	Were insecticides used during the experiment (besides for articles testing the effect of insecticides) ?
		authors state that no insecticides were used during the experiment	in the recent history (sprayed just before the start of the experiment) OR coated seeds used	yes	medium risk
	5.2.	Is the monitoring method used adequate and commonly used for the studied taxon and life stage?
		Yes, common and adequate	not common but seems adequate (i.e., efficient to monitor spiders and carabids, targeted for spiders and carabids) OR vague/incomplete description of methods	not adequate OR no description of methods	high risk
	5.3.	Is the sampling repeated over time ? (Number of samplings per growing season)
		≥ 4	≤ 3	-	medium risk
	5.4.	Is the taxon collected in sufficient number ? (Mean number of individuals per replicate)
		≥ 5	-	< 5	low risk
	5.6.	Is there other indication of major risk of bias (to specify) ? (or, does the data seem reliable ?)
		No indication of problems. Data seems reliable	-	There is another major drawback, specify. Data does not seem reliable.
